# Supplementary material for: Is vigilance a personality trait? Plasticity is key alongside some contextual consistency
Source: PLoS One. 2022 Dec 12;17(12):e0279066. doi: 10.1371/journal.pone.0279066 (PMC9744299; doi:10.1371/journal.pone.0279066)
Supplement: S1 Table — (XLSX) [file pone.0279066.s001.xlsx]

## Sheet: Gouldian_vigilance_data_PT_repe
Ind	ID	Pair	Morph_combination	Age_class	Sex	Colour	Partner_colour	Year	Situation	Vigilance
1	12680/12/41	1	1	3	1	1	1	2	1	643		Legend:
2	CGH/13/0105	1	1	3	1	1	1	2	1	701		Morph_combination	1: Black-headed pair
3	Black/13/17	2	3	3	2	2	2	2	1	735			2: Black-headed - red-headed pair
5	white/green	3	2	3	2	1	2	2	1	1308			3: Red-headed pair
6	PB/16/137	3	2	2	2	2	1	2	1	1617
10	Gray	5	2	3	2	2	1	2	1	1308		Age class	1: 1-2 years
12	gray	6	3	3	1	2	2	2	1	681			2: 3-4 years
14	PB/16/35	7	3	2	2	2	2	2	1	1197			3: > 4 years
15	Black/13/6	8	1	3	2	1	1	2	1	960
16	CMH/21	8	1	1	2	1	1	2	1	1095		Sex	1: males
17	12680/11/037	9	1	3	2	1	1	2	1	685			2: females
18	26056/14/59	9	1	3	2	1	1	2	1	945
20	PB/16/108	10	2	2	1	2	1	2	1	1277		Colour	1: black-headed
21	CMH/20	11	3	1	1	2	2	2	1	1084			2: red-headed
22	PB/16/78	11	3	2	1	2	2	2	1	1475
24	PB/16/39	12	2	2	1	2	1	2	1	1139		Partner_colour	1: black-headed
1	12680/12/41	7	1	3	1	1	1	1	1	1229			2: red-headed
2	CGH/13/0105	12	1	3	1	1	1	1	1	954
3	Black/13/17	9	3	3	2	2	2	1	1	842		Year:	1: year before current study
5	white/green	3	2	3	2	1	2	1	1	1077			2: current study
6	PB/16/137	8	3	2	2	2	2	1	1	1011
10	Gray	3	2	3	2	2	1	1	1	1273		Situation	1: Familiar environment (day 5)
12	gray	9	3	3	1	2	2	1	1	396			2: Changed environment (star above neutral perch; day 6 or 7)
14	PB/16/35	8	3	2	2	2	2	1	1	959			3: Changed environment (sock above feeder; day 6 or 7)
15	Black/13/6	2	1	3	2	1	1	1	1	1643			4: Novel environment (day 1)
16	CMH/21	11	1	1	2	1	1	1	1	866
17	12680/11/037	5	2	3	2	1	2	1	1	1537		Vigilance	head movements per hour
18	26056/14/59	6	2	3	2	1	2	1	1	916
20	PB/16/108	4	3	2	1	2	2	1	1	684
21	CMH/20	1	2	1	1	2	1	1	1	1340
22	PB/16/78	10	3	2	1	2	2	1	1	1393
24	PB/16/39	4	3	2	1	2	2	1	1	1543
4	CMH/22	2	3	1	2	2	2	2	1	819
7	26056/14/99	4	1	2	1	1	1	2	1	810
8	CMH/24	4	1	1	1	1	1	2	1	960
9	PB/16/19	5	2	2	2	1	2	2	1	1129
11	6311/16/56	6	3	1	1	2	2	2	1	891
13	102114/27/15/3 = DKB	7	3	2	2	2	2	2	1	988
1	12680/12/41	1	1	3	1	1	1	2	2	460
2	CGH/13/0105	1	1	3	1	1	1	2	2	493
3	Black/13/17	2	3	3	2	2	2	2	2	764
5	white/green	3	2	3	2	1	2	2	2	1745
6	PB/16/137	3	2	2	2	2	1	2	2	1326
10	Gray	5	2	3	2	2	1	2	2	865
12	gray	6	3	3	1	2	2	2	2	582
14	PB/16/35	7	3	2	2	2	2	2	2	791
15	Black/13/6	8	1	3	2	1	1	2	2	1174
16	CMH/21	8	1	1	2	1	1	2	2	1291
17	12680/11/037	9	1	3	2	1	1	2	2	1278
18	26056/14/59	9	1	3	2	1	1	2	2	904
20	PB/16/108	10	2	2	1	2	1	2	2	1393
21	CMH/20	11	3	1	1	2	2	2	2	1125
22	PB/16/78	11	3	2	1	2	2	2	2	1471
24	PB/16/39	12	2	2	1	2	1	2	2	1126
1	12680/12/41	7	1	3	1	1	1	1	2	696.5
2	CGH/13/0105	12	1	3	1	1	1	1	2	738
3	Black/13/17	9	3	3	2	2	2	1	2	967.5
5	white/green	3	2	3	2	1	2	1	2	754.5
6	PB/16/137	8	3	2	2	2	2	1	2	778
10	Gray	3	2	3	2	2	1	1	2	624.5
12	gray	9	3	3	1	2	2	1	2	237
14	PB/16/35	8	3	2	2	2	2	1	2	812.5
15	Black/13/6	2	1	3	2	1	1	1	2	99
16	CMH/21	11	1	1	2	1	1	1	2	900.5
17	12680/11/037	5	2	3	2	1	2	1	2	1648
18	26056/14/59	6	2	3	2	1	2	1	2	1010
20	PB/16/108	4	3	2	1	2	2	1	2	170
21	CMH/20	1	2	1	1	2	1	1	2	926.5
22	PB/16/78	10	3	2	1	2	2	1	2	1105
24	PB/16/39	4	3	2	1	2	2	1	2	534.5
4	CMH/22	2	3	1	2	2	2	2	2	677
7	26056/14/99	4	1	2	1	1	1	2	2	741
8	CMH/24	4	1	1	1	1	1	2	2	821
9	PB/16/19	5	2	2	2	1	2	2	2	869
11	6311/16/56	6	3	1	1	2	2	2	2	777
13	102114/27/15/3 = DKB	7	3	2	2	2	2	2	2	675
1	12680/12/41	1	1	3	1	1	1	2	3	1047
2	CGH/13/0105	1	1	3	1	1	1	2	3	1379
3	Black/13/17	2	3	3	2	2	2	2	3	1235
5	white/green	3	2	3	2	1	2	2	3	1295
6	PB/16/137	3	2	2	2	2	1	2	3	1200
10	Gray	5	2	3	2	2	1	2	3	1629
12	gray	6	3	3	1	2	2	2	3	1227
14	PB/16/35	7	3	2	2	2	2	2	3	1702
15	Black/13/6	8	1	3	2	1	1	2	3	1190
16	CMH/21	8	1	1	2	1	1	2	3	1468
17	12680/11/037	9	1	3	2	1	1	2	3	2362
18	26056/14/59	9	1	3	2	1	1	2	3	1534
20	PB/16/108	10	2	2	1	2	1	2	3	1363
21	CMH/20	11	3	1	1	2	2	2	3	1354
22	PB/16/78	11	3	2	1	2	2	2	3	1650
24	PB/16/39	12	2	2	1	2	1	2	3	1605
1	12680/12/41	7	1	3	1	1	1	1	3
2	CGH/13/0105	12	1	3	1	1	1	1	3
3	Black/13/17	9	3	3	2	2	2	1	3
5	white/green	3	2	3	2	1	2	1	3
6	PB/16/137	8	3	2	2	2	2	1	3
10	Gray	3	2	3	2	2	1	1	3
12	gray	9	3	3	1	2	2	1	3
14	PB/16/35	8	3	2	2	2	2	1	3
15	Black/13/6	2	1	3	2	1	1	1	3
16	CMH/21	11	1	1	2	1	1	1	3
17	12680/11/037	5	2	3	2	1	2	1	3
18	26056/14/59	6	2	3	2	1	2	1	3
20	PB/16/108	4	3	2	1	2	2	1	3
21	CMH/20	1	2	1	1	2	1	1	3
22	PB/16/78	10	3	2	1	2	2	1	3
24	PB/16/39	4	3	2	1	2	2	1	3
4	CMH/22	2	3	1	2	2	2	2	3	1477
7	26056/14/99	4	1	2	1	1	1	2	3	1262
8	CMH/24	4	1	1	1	1	1	2	3	1346
9	PB/16/19	5	2	2	2	1	2	2	3	1737
11	6311/16/56	6	3	1	1	2	2	2	3	1807
13	102114/27/15/3 = DKB	7	3	2	2	2	2	2	3	2412
1	12680/12/41	1	1	3	1	1	1	2	4	428
2	CGH/13/0105	1	1	3	1	1	1	2	4	562
3	Black/13/17	2	3	3	2	2	2	2	4	330
5	white/green	3	2	3	2	1	2	2	4	935
6	PB/16/137	3	2	2	2	2	1	2	4	659
10	Gray	5	2	3	2	2	1	2	4	793
12	gray	6	3	3	1	2	2	2	4	236
14	PB/16/35	7	3	2	2	2	2	2	4	479
15	Black/13/6	8	1	3	2	1	1	2	4	424
16	CMH/21	8	1	1	2	1	1	2	4	554
17	12680/11/037	9	1	3	2	1	1	2	4	563
18	26056/14/59	9	1	3	2	1	1	2	4	295
20	PB/16/108	10	2	2	1	2	1	2	4	982
21	CMH/20	11	3	1	1	2	2	2	4	296
22	PB/16/78	11	3	2	1	2	2	2	4	574
24	PB/16/39	12	2	2	1	2	1	2	4	613
1	12680/12/41	7	1	3	1	1	1	1	4	500
2	CGH/13/0105	12	1	3	1	1	1	1	4	599
3	Black/13/17	9	3	3	2	2	2	1	4	200
5	white/green	3	2	3	2	1	2	1	4	845
6	PB/16/137	8	3	2	2	2	2	1	4	447
10	Gray	3	2	3	2	2	1	1	4	505
12	gray	9	3	3	1	2	2	1	4	192
14	PB/16/35	8	3	2	2	2	2	1	4	378
15	Black/13/6	2	1	3	2	1	1	1	4	297
16	CMH/21	11	1	1	2	1	1	1	4	6
17	12680/11/037	5	2	3	2	1	2	1	4	657
18	26056/14/59	6	2	3	2	1	2	1	4	347
20	PB/16/108	4	3	2	1	2	2	1	4	40
21	CMH/20	1	2	1	1	2	1	1	4	129
22	PB/16/78	10	3	2	1	2	2	1	4	804
24	PB/16/39	4	3	2	1	2	2	1	4	211
4	CMH/22	2	3	1	2	2	2	2	4	529
7	26056/14/99	4	1	2	1	1	1	2	4	429
8	CMH/24	4	1	1	1	1	1	2	4	667
9	PB/16/19	5	2	2	2	1	2	2	4	936
11	6311/16/56	6	3	1	1	2	2	2	4	687
13	102114/27/15/3 = DKB	7	3	2	2	2	2	2	4	844
